# Supplementary material for: Lifespan brain age prediction based on multiple EEG oscillatory features and sparse group lasso
Source: Front Aging Neurosci. 2025 Jul 22;17:1559067. doi: 10.3389/fnagi.2025.1559067 (PMC12321796; doi:10.3389/fnagi.2025.1559067)
Supplement: Supplementary file 1 [file Table_1.xlsx]

## Sheet: Cohort description
No.	Contry	Sites/Batches	Age ranges	Samples	Inclusion/Exclusion criteria	Before EEG recording	During EEG recording	Data preprocessing after EEG recording	Citation
1	Barbados	Barbados	5.5-11.4	62	(UNICEF et al., 2017) birth weight > 2500 g; (Global Health Observatory [GHO], 2016) Apgar score > 8 at birth; (Grantham-McGregor et al., 2007) no birth complications; and (Bakken, 2016) no encephalopathic events in childhood.Written informed consent was obtained from all participants.	Children were accompanied to the center by their mothers, primary caretakers or a relative, who were instructed not to administer any medication in the days before the test. A designated room was used for the EEG testing. Approval for this study was granted by the Ethics Committee of the Ministry of Health, Barbados, the Judge Baker Children’s Centre Human Research Review Committee (Assurance No.…	The custom-designed digital electrophysiological data acquisition and analysis system (DEDAAS) used for testing was provided by Prof. E. Roy John from NYU Brain Research Labs (Thatcher and John, 1977). During the experiment, the child rested on a comfortable armchair, and was given instructions to close their eyes but not to sleep.	Two expert neurophysiologists (AC-R and TV-A) carried out visual inspection of the recovered EEG data, using tools pertaining to both time and frequency domains. Somnolence and/or different sleep stages were found in 29 children. The criteria to identify somnolence were drop-out and slowing of alpha frequency and/or sleep phase one (vertex spikes) or phase two (spindles and K complexes in central…	Taboada-Crispi, Alberto, Maria L. Bringas-Vega, Jorge Bosch-Bayard, Lidice Galán-García, Cyralene Bryce, Arielle G. Rabinowitz, Leslie S. Prichep et al. "Quantitative EEG tomography of early childhood malnutrition." Frontiers in neuroscience 12 (2018): 595.
2	China	Chengdu	21-28	40	None of the subjects had used medication, and none of the subjects had a personal or family history of psychiatric or neurological disease.	The subjects were instructed to remain relaxed, to refrain from extensive head motion, and to not move their body during the task.This experiment was approved by the Institution Research Ethics Board of the Key Laboratory of NeuroInformation of Ministry of Education at University of Electronic Science and Technology of China (UESTC). The methods were also performed according to the guidelines app…	The EEG data were recorded with 64 Ag/AgCl electrodes, which were positioned according to the extended 10/20 system and digitized with a sampling rate of 500 Hz (Brain Products GmbH). The FCz and AFz electrodes served as the reference and ground, respectively. Vertical and horizontal electrooculogram (EOG) data were recorded from two additional channels to monitor eye movements. The impedance for…	The eyes-closed, resting-state EEG signals were bandpass filtered within 1–30 Hz and continuously divided into 10-second long segments. The segments were then visually checked to remove those with ocular or head movement artifacts. Approximately 10 segments were further analyzed for each subject.	Li, Fali, Tiejun Liu, Fei Wang, He Li, Diankun Gong, Rui Zhang, Yi Jiang et al. "Relationships between the resting-state network and the P3: Evidence from a scalp EEG study." Scientific reports 5, no. 1 (2015): 15129.
		Chongqing	15-26	273	Healthy participants were recruited through online advertisement. No history of psychiatric or neurological illness was reported.	This study was approved by the Review Board of the Institute of Southwest University. Written informed consent was obtained after a detailed explanation of the study protocol. All experiments were in accordance with the Declaration of Helsinki.	During resting-state EEG recording, participants were instructed to view a fixation point for 5 min (EO) and then close eyes for another 5 min (EC). They needed to keep still, quiet, and relaxed as much as they can, and try to avoid blinking.	Continuous scalp EEG was recorded by 63 Ag/AgCl active electrodes mounted within an elastic cap, based on the extended 10–20 international electrode placement system (Brain Products GmbH, Steingrabenstr, Germany). The sampling rate was 500 Hz and the electrode impedance was kept below 5 kΩ after careful preparation. Pre-process: re-reference, reject Channel, reject Epoch, reject ICs.	Duan, Wei, Xinyuan Chen, Ya-Jie Wang, Wenrui Zhao, Hong Yuan, and Xu Lei. "Reproducibility of power spectrum, functional connectivity and network construction in resting-state EEG." Journal of Neuroscience Methods 348 (2021): 108985.
3	Colombia	Colombia	22-45	21	Twenty-five control participants were recruited from neighboring schools. The exclusion criteria for this group were the following: (1) age outside the range of 8 to 15 and (2) a history of intellectual disability or neurological or psychiatric diseases. Using group-wise matching criteria, 22 of these participants were selected to form a control group that was matched for age and fluid intelligen…	All participants provided a verbal informed assent, and a parent, next of kin, caretakers, or guardian gave written informed consent on behalf of the child enrolled in this study. All protocols were performed in accordance with relevant guidelines and regulations of the Declaration of Helsinki. The study was approved by the ethics committee of INECO.	128-channel hdEEG signals were recorded using a Biosemi amplifier and sampled at 1024 Hz. The data were downsampled to 256 Hz, and bandpass filtered at 0.5 and 20 Hz. The Biosemi reference system was recorded via the CMS electrodes, and the signals were then algebraically re-referenced to averaged mastoids off-line. The epochs were extracted between − 200 ms and 800 ms relative to the feedback on…	Offline EEG processing and analyses were conducted using the Matlab software. Artifact-free epochs were averaged for each experimental condition to obtain the ERPs. The number of rejected trials in each task was similar among groups and conditions . The fERN component was quantified at the Fz electrode in the 250 and 400 ms window following the feedback onset.	Gonzalez-Gadea M L, Sigman M, Rattazzi A, et al. Neural markers of social and monetary rewards in children with Attention-Deficit/Hyperactivity Disorder and Autism Spectrum Disorder[J]. Scientific reports, 2016, 6(1): 30588.
4	Cuba	Cuba1990	5.5-97	198	1.Malignant systemic disease requiring chemotherapy, diabetes, thyroid dysfunction (hyper or hypothyroidism), rheumatic disease, muscular dystrophies, liver cirrhosis, sickle cell anemia, Wilson’s disease, lupus erythematosus (SLE), malnutrition, cardiovascular diseases, arterial hypertension, infectious diseases, AIDS, respiratory diseases, history of reactions to medications with hypersensitivi…	The subjects were recorded during the morning to guarantee the state ofwakefulness. The following instructions were given prior to the EEG recording and checked for just before the session: (a) to go to bed before 11 pm the night before and sleep for at least 8 h; (b) to abstain from alcohol, coffee, black tea, chocolate or soda the day before; (c) to have a normal breakfast in the morning. Addit…	A digital electroencephalograph (MEDICID-3M) was used with gain of 10000, filters from 0.3 to 30Hz and 60Hz notch, noise 2mV RMS, sampling period 10ms. Nineteen silver disc scalp-electrodes were placed according to the International 10/20 System (impedance below 5 KΩ). Recordings were performed with monopolar linked ear reference. Bipolar, average reference and Laplacian montages can be calculate…	Expert neurophysiologists visually evaluated the recordings and rejected those ones with abnormalities in the background EEG activity characterized by any of the following: (a) out of range average amplitude, dominant frequency, (b) absence ofnormal modulation patterns, (c) inadequate anterior/posterior organization according to age, (d) paroxysms, (e) lack of reactivity to eye-opening, hypervent…	Bosch-Bayard, Jorge, Lidice Galan, Eduardo Aubert Vazquez, Trinidad Virues Alba, and Pedro A. Valdes-Sosa. "Resting state healthy EEG: the first wave of the Cuban normative database." Frontiers in Neuroscience 14 (2020): 555119.
		Cuba2003	5-69	55	1. Chronic or acute disease affecting (or which may potentially affect) the SNC (include toxic or infectious diseases). Special conditions: Pregnancy or breastfeeding. 2. Neurosurgical conditions or Neurological diseases, including Sleep Disorders. 3. Psychiatric dysfunctions or Psychotropic treatments. 4. Antenatal or postnatal complications. 5. Physical and mental disabilities. 6. Familiar path…	A random sample of 603 subjects was drawn from the total popu lation (around 110,000) of Havana City province. The sampling was selected from an Identity card database stratified by age and sex.	/	After applying stringent inclusion criteria and visual inspection of EEG, 65 % was rejected. Normative EEG database was integrated by 211 functionally healthy subjects in the age range of 5 to 97 (105 male) divided yearly from 5 to 15.9, every 2 years from 16 to 19.9, every 5 years from 20 to 97.	Hernandez-Gonzalez, Gertrudis, Maria L. Bringas-Vega, Lidice Galán-Garcia, Jorge Bosch-Bayard, Yenisleidy Lorenzo-Ceballos, Lester Melie-Garcia, Lourdes Valdes-Urrutia, Marcia Cobas-Ruiz, Pedro A. Valdes-Sosa, and Cuban Human Brain Mapping Project (CHBMP). "Multimodal quantitative neuroimaging databases and methods: the Cuban Human Brain Mapping Project." Clinical EEG and neuroscience 42, no. 3 (…
		CHBMP	17-62	147	1. Malignant systemic disease requiring chemotherapy, diabetes, thyroid dysfunction (hyper or hypothyroidism), rheumatic disease, muscular dystrophies, liver cirrhosis, sickle cell anemia, Wilson’s disease, lupus erythematosus (SLE), malnutrition, cardiovascular diseases, arterial hypertension, infectious diseases, AIDS, respiratory diseases, history of reactions to medications with hypersensitiv…	This study was carried out following the Declaration of Helsinki. The experimental protocols were approved by the Ethical Review Committee of the Cuban Neuroscience Center using the guidelines of the Public Health (MINSAP from Spanish) and the Science, Technology, and Environment Ministries of the Republic of Cuba (CITMA from Spanish).	Resting-state EEG was recorded using the digital electroencephalograph system MEDICID 5-with 64 and 128 electrodes with differential amplifiers and gain of 10,000. The amplifiers used three filters: 1) Low cutoff (-3dB, high-pass): first order (6 dB/octave) 2) High Cutoff (-3dB, low-pass): Butterworth, second order (12 dB/octave) and 3) Line filter with a unit frequency response. Electrodes were …	1.The ocular movements and other incidences were annotated by the technician during the recordings. 2. A Board of Certified clinical neurophysiologist reviewed the recorded raw EEG by visual inspection to provide: a. Overall assessment of the EEG recordings quality to determine whether the recording should be repeated. b. Scoring of semi-quantitative scales for abnormalities which could motivate …	Valdes-Sosa, Pedro A., Lidice Galan-Garcia, Jorge Bosch-Bayard, Maria L. Bringas-Vega, Eduardo Aubert-Vazquez, Iris Rodriguez-Gil, Samir Das et al. "The Cuban Human Brain Mapping Project, a young and middle age population-based EEG, MRI, and cognition dataset." Scientific Data 8, no. 1 (2021): 45.
5	Germany	Germany	22.5-77.5	203	1.Diagnosis of hypertension without intake of antihypertensive medication. 2.Any other cardiovascular disease (current and/or previous heart attack or congenital heart defect). 3. History of psychiatric diseases that required inpatient treatment for longer than 2 weeks, within the last 10 years (psychosis, attempted suicide, post-traumatic stress disorder). 4.story of neurological disorders (mult…	Following the group briefing, the study physician performed a second, individual screening of every participant to ensure that none of the exclusion criteria were fulfilled. Participants who were included in the study provided written informed consent prior to any data acquisition for the study (including agreement to their data being shared anonymously). All participants were tested at the Day C…	A 16-min rs-EEG was recorded with a BrainAmp MR plus amplifier in an electrically shielded and sound-attenuated EEG booth using 62-channel (61 scalp electrodes plus 1 electrode recording the VEOG below the right eye) active ActiCAP electrodes (both Brain Products GmbH, Gilching, Germany) attached according to the international standard 10–20 extended localization system, also known as 10-10 syste…	Data from 13 participants were excluded due to missing event information, different sampling rate, mismatching header files or insufficient data quality. The raw EEG data from 203 participants used for preprocessing was downsampled from 2500 Hz to 250 Hz, bandpass filtered within 1-45 Hz (8th order, Butterworth filter) and split into EO and EC conditions for the subsequent analyses. Outlier chann…	Babayan, Anahit, Miray Erbey, Deniz Kumral, Janis D. Reinelt, Andrea MF Reiter, Josefin Röbbig, H. Lina Schaare et al. "A mind-brain-body dataset of MRI, EEG, cognition, emotion, and peripheral physiology in young and old adults." Scientific data 6, no. 1 (2019): 1-21.
6	Malaysia	Malaysia	19-60	28	The healthy data were collected from 15 healthy persons. The age range is between 18 to 65 years old.	/	A total of 30 resting-state eyes-closed EEG recordings were collected from 30 subjects, which are divided into 15 moderate TBI patients and 15 healthy volunteers.	/	Hamzah, N., Malim, N.H.A.H., Abdullah, J.M., Sumari, P., Mokhtar, A.M., Rosli, S.N.S., Ibrahim, S.A.S. and Idris, Z., 2023. Big Brain Data Initiatives in Universiti Sains Malaysia: Data Stewardship to Data Repository and Data Sharing. Neuroinformatics, 21(3), pp.589-600.
7	Russia	Russia (2 batches)	17-82, 16-57	124, 175	Exclusion criteria for this group were major medical illness, history of seizures, pregnancy, a history of substance abuse or dependence, as well as all contraindications against MRI. Specific psychiatric exclusion criteria for patients consisted of atypical forms of depression and any additional psychiatric disorder.	All subjects gave written informed consent to participate in the study in accordance with the ethical requirements of the World Medical Association’s Declaration of Helsinki. The protocol of the study was approved by the local ethical committee of the Institute of Neuroscience and Medicine (protocol No. 11 date of approval 20 October 2016). All subjects were renamed in the database by population-…	For all subjects, EEG electrodes were placed on the head according to the international scheme 5–10%. In adult participants in Novosibirsk, EEG was recorded through 128 channels, in children through 64 channels. For participants from Tuva and Yakutia, EEG was recorded through 64 channels. The Cz channel was always used as a reference electrode, and the AFpz channel was used as a ground electrode.…	For resting-state, EEG activity was recorded for 12 min (three times for 2 min with eyes open and 2 min with eyes closed) at a sampling frequency of 1000 Hz. Thus, the signal for each EEG channel had a length of 720,000 measurements for each participant.In addition, for each person, part of the EEG recording fragments was excluded from the analysis due to unremovable artifacts.	Ivanov, Roman, Fedor Kazantsev, Evgeny Zavarzin, Alexandra Klimenko, Natalya Milakhina, Yury G. Matushkin, Alexander Savostyanov, and Sergey Lashin. "ICBrainDB: an integrated database for finding associations between genetic factors and EEG markers of depressive disorders." Journal of Personalized Medicine 12, no. 1 (2022): 53.
8	Switzerland	Bern	10-16	46	All subjectswere consistently right-handed according to the Annett-HandednessQuestionnaire (Annett, 1970), and highly proficient Swiss German or German Speakers. Subjects reported no history of psychiatric or neurological disease, neuropsychological problems, or medication and drug abuse.	This study was based on normative EEG data from multiple sites (Brain Research Laboratory, NYU Medical School, New York; University Hospital of Clinical Psychiatry, Bern, Switzerland; Cuban Neuroscience Center, La Habana, Cuba), collected under equivalent conditions.	Eyes closed resting digital EEG data were collected from the 19 electrode sites of the International 10/20 System, referred to linked earlobes, while the subjects were seated, comfortably in a light and sound attenuated room. Amplifiers had a bandpass from 0.5 to 30 or 70 Hz (⫺3 dB point). A differential eye channel placed on the outer left canthus was used to detect eye movements. All electrode …	From the digital EEG, artifact-free epochs with a minimal duration of 2 s were selected offline after visual inspection by electrophysiologically expert editors augmented by an automatic artifact rejection algorithm. The minimal total amount of available data was 20 s per subject.	Koenig, Thomas, Leslie Prichep, Dietrich Lehmann, Pedro Valdes Sosa, Elisabeth Braeker, Horst Kleinlogel, Robert Isenhart, and E. Roy John. "Millisecond by millisecond, year by year: normative EEG microstates and developmental stages." Neuroimage 16, no. 1 (2002): 41-48.
		Zurich	18-90	210	Sixty-six young adults participated in the study. Thirty-four (mean age: 23±3.90, 22 females) trained on three WM tasks, representing the three functional categories of the WM model of Oberauer et al. (2003). An active control group of 32 subjects (mean age: 23±3.86, 21 females) practiced tasks with low WM demand. Participants were assigned to the two groups at random. The two groups were matched…	The EEG measurements took place in a sound-shielded Faraday cage. We instructed the subjects to sit comfortably in the chair and to rest with their eyes alternately open or closed during EEG acquisition. The EEG protocol consisted of the participants resting with eyes open for 20 sec, followed by 40 sec with their eyes closed; this was repeated five times. Only the data from the eyes-closed perio…	High-density EEG was recorded at a sampling rate of 500 Hz with a bandpass of 0.1-100 Hz with a 256-channel EEG Geodesic Netamps system (Electrical Geodesics, Eugene, Oregon). Recording reference was at Cz (vertex of head). Impedances were kept below 30 kOhm.	Independent component analysis was used to remove eye movement artifacts from the EEG. In addition to the application of an automated artifact rejection procedure, data were all visually inspected for noise eye movements, eye blinks, sweating, and muscular artifacts. After artifact rejection, the electrodes in the outermost circumference (chin and neck) as well as other artifact channels were exc…	Langer, Nicolas, Claudia C. Von Bastian, Helen Wirz, Klaus Oberauer, and Lutz Jäncke. "The effects of working memory training on functional brain network efficiency." Cortex 49, no. 9 (2013): 2424-2438.
9	USA	NewYork	6-80.5	376	Data were gathered from an extensive sample of normal children,group 1 (U.S. norms), 306-children, 6 to 16 years old of normal intelligence and school achievement; group 2 (Barbados normals), 91 children, 5 to 12 years old, of normal intelligence and school achievement; The neurometric developmental equa-tions were based on data gathered from the 306 normal U.S. children in group 1. The normal ch…	Informed consent written	The data presented here were gathered by automatic data acquisition terminals controlled by a microprocessor that performed on-line rejection of artifacts and recorded all data on floppy disks. The acquisition terminals were placed at six sites: our laboratories at the New York University (NYU) Medical Center; a suburban school in Suffolk County,New York; a pediatric neurology service in Philadel…	The first step in processing was to generate a paper record of the EEG. These tracings were examined visually for artifacts that eluded the computer rejection algorithm, and all segments considered to be containinated were edited out of the record. These artifact-free EEG samples, usually totaling 40 to 50 seconds out of the original 60 seconds, were subjected to digital filtering to extract the …	Ahn, H., L. Prichep, E. R. John, H. Baird, M. Trepetin, and H. Kaye. "Developmental equations reflect brain dysfunctions." Science 210, no. 4475 (1980): 1259-1262.
